# Supplementary material for: Genome-Wide Analysis of Adaptive Molecular Evolution in the Carnivorous Plant Utricularia gibba
Source: Genome Biol Evol. 2015 Jan 9;7(2):444–56. doi: 10.1093/gbe/evu288 (PMC4350169; doi:10.1093/gbe/evu288)
Supplement: Supplementary Data [file supp_evu288_suppl_data.zip]

Archive with 5 entries (5 files):
- SupplFigures UtriculariaVGBE_THC.pptx
- New Microsoft Office Word Document.docx
- SuppFile_1_GO.zip
- SuppFile_2_GOslim.zip
- SuppFile_3_OrthoMCL.txt.zip
